# Supplementary material for: Bottlenose dolphins can understand their partner's role in a cooperative task
Source: Proc Biol Sci. 2018 Sep 19;285(1887):20180948. doi: 10.1098/rspb.2018.0948 (PMC6170804; doi:10.1098/rspb.2018.0948)
Supplement: Cooperation data file for ProcB [file rspb20180948supp2.xlsx]

## Sheet: Cooperation data file for ProcB
pair	phase	date	sess	delayedD	TARGET	delay_int	outcome	firstButton	WHOSEbutton	time_gap	delayDswim
FG	incremental 1-5	5/17/17		Flagler	Gypsi	2	Failure	Button 2	TARGET
FG	incremental 1-5	5/17/17		Flagler	Gypsi	2	Success	Button 2	TARGET	0.55	4.339
FG	incremental 1-5	5/17/17		Flagler	Gypsi	2	Success	Button 2	TARGET	0.72	4.872
FG	incremental 1-5	5/17/17		Flagler	Gypsi	2	Success	Button 1	other	0.14	4.841
FG	incremental 1-5	5/17/17		Gypsi	Flagler	2	Failure	Button 1	TARGET
FG	incremental 1-5	5/17/17		Gypsi	Flagler	2	Failure	Button 1	TARGET
FG	incremental 1-5	5/17/17		Gypsi	Flagler	2	Success	Button 1	TARGET	0.77	4.849
FG	incremental 1-5	5/17/17		Gypsi	Flagler	2	Failure	Button 1	TARGET
FG	incremental 1-5	5/17/17		Gypsi	Flagler	2	Success	Button 1	TARGET	0.86	4.868
FG	incremental 1-5	5/17/17		Gypsi	Flagler	2	Failure	Button 1	TARGET
FG	incremental 1-5	5/17/17		Gypsi	Flagler	2	Success	Button 1	TARGET	0.51	5.339
FG	incremental 1-5	5/17/17		Gypsi	Flagler	2	Failure	Button 1	TARGET
FG	incremental 1-5	5/17/17		Gypsi	Flagler	2	Success	Button 1	TARGET	0.9	6.143
FG	incremental 1-5	5/17/17		Gypsi	Flagler	2	Success	Button 1	TARGET	0.74	5.871
FG	incremental 1-5	5/17/17		Gypsi	Flagler	2	Success	Button 1	TARGET	0.61	5.395
FG	incremental 1-5	5/18/17		Flagler	Gypsi	3	Failure	Button 2	TARGET
FG	incremental 1-5	5/18/17		Flagler	Gypsi	3	Success	Button 2	TARGET	0.48	4.602
FG	incremental 1-5	5/18/17		Flagler	Gypsi	3	Failure	Button 2	TARGET
FG	incremental 1-5	5/18/17		Flagler	Gypsi	3	Success	Button 2	TARGET	0.94	4.34
FG	incremental 1-5	5/18/17		Flagler	Gypsi	3	Success	Button 2	TARGET	0.37	3.836
FG	incremental 1-5	5/18/17		Flagler	Gypsi	3	Success	Button 2	TARGET	0.82	4.101
FG	incremental 1-5	5/18/17		Gypsi	Flagler	3	Failure	Button 1	TARGET
FG	incremental 1-5	5/18/17		Gypsi	Flagler	3	Success	Button 1	TARGET	0.74	4.606
FG	incremental 1-5	5/18/17		Gypsi	Flagler	3	Failure	Button 1	TARGET
FG	incremental 1-5	5/18/17		Gypsi	Flagler	3	Failure	Button 1	TARGET
FG	incremental 1-5	5/18/17		Gypsi	Flagler	3	Failure	Button 1	TARGET
FG	incremental 1-5	5/18/17		Flagler	Gypsi	3	Success	Button 2	TARGET	0.29	4.102
FG	incremental 1-5	5/18/17		Flagler	Gypsi	3	Success	Button 2	TARGET	0.83	4.871
FG	incremental 1-5	5/18/17		Gypsi	Flagler	3	Failure	Button 1	TARGET
FG	incremental 1-5	5/18/17		Gypsi	Flagler	3	Failure	Button 1	TARGET
FG	incremental 1-5	5/18/17		Gypsi	Flagler	3	Failure	Button 1	TARGET
FG	incremental 1-5	5/18/17		Flagler	Gypsi	3	Success	Button 2	TARGET	0.7	3.834
FG	incremental 1-5	5/18/17		Flagler	Gypsi	3	Success	Button 1	other	0.22	4.841
FG	incremental 1-5	5/18/17		Gypsi	Flagler	3	Failure	Button 1	TARGET
FG	incremental 1-5	5/19/17		Gypsi	Flagler	3	Success	Button 1	TARGET	0.91	4.603
FG	incremental 1-5	5/19/17		Gypsi	Flagler	3	Failure	Button 1	TARGET
FG	incremental 1-5	5/19/17		Gypsi	Flagler	3	Failure	Button 1	TARGET
FG	incremental 1-5	5/19/17		Gypsi	Flagler	3	Success	Button 1	TARGET	0.69	4.342
FG	incremental 1-5	5/19/17		Gypsi	Flagler	3	Failure	Button 1	TARGET
FG	incremental 1-5	5/19/17		Gypsi	Flagler	3	Failure	Button 1	TARGET
FG	incremental 1-5	5/19/17		Gypsi	Flagler	3	Success	Button 1	TARGET	0.79	4.369
FG	incremental 1-5	5/19/17		Gypsi	Flagler	3	Success	Button 1	TARGET	0.75	4.339
FG	incremental 1-5	5/19/17		Gypsi	Flagler	3	Success	Button 1	TARGET	1	4.603
FG	incremental 1-5	5/19/17		Flagler	Gypsi	4	Failure	Button 2	TARGET
FG	incremental 1-5	5/19/17		Flagler	Gypsi	4	Success	Button 2	TARGET	0.67	4.1
FG	incremental 1-5	5/19/17		Flagler	Gypsi	4	Success	Button 1	other	0.81	4.867
FG	incremental 1-5	5/19/17		Flagler	Gypsi	4	Success	Button 2	TARGET	0.6	4.081
FG	incremental 1-5	5/19/17		Gypsi	Flagler	4	Failure	Button 1	TARGET
FG	incremental 1-5	5/19/17		Gypsi	Flagler	4	Success	Button 1	TARGET	0.57	4.345
FG	incremental 1-5	5/19/17		Gypsi	Flagler	4	Success	Button 1	TARGET	0.7	4.606
FG	incremental 1-5	5/19/17		Gypsi	Flagler	4	Failure	Button 1	TARGET
FG	incremental 1-5	5/19/17		Gypsi	Flagler	4	Success	Button 1	TARGET	0.74	5.036
FG	incremental 1-5	5/19/17		Gypsi	Flagler	4	Success	Button 1	TARGET	0.49	4.341
FG	incremental 1-5	5/19/17		Gypsi	Flagler	4	Success	Button 2	other	0.06	4.369
FG	incremental 1-5	5/23/17		Flagler	Gypsi	5	Failure	Button 2	TARGET
FG	incremental 1-5	5/23/17		Flagler	Gypsi	5	Failure	Button 2	TARGET
FG	incremental 1-5	5/23/17		Flagler	Gypsi	5	Failure	Button 2	TARGET
FG	incremental 1-5	5/23/17		Gypsi	Flagler	5	Success	Button 1	TARGET	0.94	4.072
FG	incremental 1-5	5/23/17		Gypsi	Flagler	5	Failure	Button 1	TARGET
FG	incremental 1-5	5/23/17		Gypsi	Flagler	5	Failure	Button 1	TARGET
FG	incremental 1-5	5/23/17		Gypsi	Flagler	5	Success	Button 1	TARGET	0.92	4.627
FG	incremental 1-5	5/23/17		Gypsi	Flagler	5	Failure	Button 1	TARGET
FG	incremental 1-5	5/23/17		Gypsi	Flagler	5	Success	Button 1	TARGET	0.26	4.362
FG	incremental 1-5	5/23/17		Gypsi	Flagler	5	Success	Button 1	TARGET	0.49	4.87
FG	incremental 1-5	5/23/17		Gypsi	Flagler	5	Success	Button 1	TARGET	0.54	4.873
FG	incremental 1-5	5/23/17		Flagler	Gypsi	5	Failure	Button 2	TARGET
FG	incremental 1-5	5/23/17		Flagler	Gypsi	5	Failure	Button 2	TARGET
FG	incremental 1-5	5/23/17		Flagler	Gypsi	5	Failure	Button 2	TARGET
FG	incremental 1-5	5/23/17		Gypsi	Flagler	5	Failure	Button 1	TARGET
FG	incremental 1-5	5/23/17		Gypsi	Flagler	5	Failure	Button 1	TARGET
FG	incremental 1-5	5/23/17		Flagler	Gypsi	5	Success	Button 2	TARGET	0.86	4.073
FG	incremental 1-5	5/23/17		Flagler	Gypsi	5	Failure	Button 2	TARGET
FG	incremental 1-5	5/26/17		Flagler	Gypsi	5	Failure	Button 2	TARGET
FG	incremental 1-5	5/26/17		Flagler	Gypsi	5	Failure	Button 2	TARGET
FG	incremental 1-5	5/26/17		Flagler	Gypsi	5	Failure	Button 2	TARGET
FG	incremental 1-5	5/26/17		Gypsi	Flagler	5	Success	Button 1	TARGET	0.38	4.342
FG	incremental 1-5	5/26/17		Gypsi	Flagler	5	Success	Button 1	TARGET	0.37	4.606
FG	incremental 1-5	5/26/17		Flagler	Gypsi	5	Failure	Button 2	TARGET
FG	incremental 1-5	5/26/17		Flagler	Gypsi	5	Failure	Button 2	TARGET
FG	incremental 1-5	5/26/17		Flagler	Gypsi	5	Failure	Button 2	TARGET
FG	incremental 1-5	5/26/17		Gypsi	Flagler	5	Failure	Button 1	TARGET
FG	incremental 1-5	5/26/17		Gypsi	Flagler	5	Success	Button 1	TARGET	0.87	3.838
FG	incremental 1-5	5/26/17		Flagler	Gypsi	5	Failure	Button 2	TARGET
FG	incremental 1-5	5/26/17		Flagler	Gypsi	5	Failure	Button 2	TARGET
FG	incremental 1-5	5/26/17		Flagler	Gypsi	5	Failure	Button 2	TARGET
FG	incremental 1-5	5/26/17		Gypsi	Flagler	5	Success	Button 1	TARGET	0.87	4.103
FG	incremental 1-5	5/26/17		Gypsi	Flagler	5	Failure	Button 1	TARGET
FG	incremental 1-5	5/31/17		Flagler	Gypsi	5	Failure	Button 2	TARGET
FG	RANDOM sim-5	6/1/17		Gypsi	Flagler	2	Success	Button 1	TARGET	0.26	5.635
FG	RANDOM sim-5	6/1/17		SIM	SIM	0	Success	Button 1	Button 1	0.13	6.139
FG	RANDOM sim-5	6/1/17		SIM	SIM	0	Failure	Button 2	Button 2
FG	RANDOM sim-5	6/1/17		Flagler	Gypsi	4	Failure	Button 2	TARGET
FG	RANDOM sim-5	6/1/17		Gypsi	Flagler	3	Success	Button 1	TARGET	0.15	4.868
FG	RANDOM sim-5	6/1/17		Flagler	Gypsi	4	Failure	Button 2	TARGET
FG	RANDOM sim-5	6/1/17		Flagler	Gypsi	2	Success	Button 2	TARGET	0.16	4.238
FG	RANDOM sim-5	6/1/17		SIM	SIM	0	Success	Button 2	Button 2	0.39	5.139
FG	RANDOM sim-5	6/1/17		Gypsi	Flagler	2	Success	Button 1	TARGET	0.58	4.37
FG	RANDOM sim-5	6/1/17		Flagler	Gypsi	3	Success	Button 2	TARGET	0.06	4.369
FG	RANDOM sim-5	6/1/17		Gypsi	Flagler	4	Success	Button 1	TARGET	0.44	5.131
FG	RANDOM sim-5	6/1/17		Flagler	Gypsi	2	Success	Button 2	TARGET	0.3	4.176
FG	RANDOM sim-5	6/1/17		Gypsi	Flagler	5	Failure	Button 1	TARGET
FG	RANDOM sim-5	6/1/17		Gypsi	Flagler	5	Success	Button 1	TARGET	0.75	4.869
FG	RANDOM sim-5	6/2/17		Gypsi	Flagler	4	Failure	Button 1	TARGET
FG	RANDOM sim-5	6/2/17		Gypsi	Flagler	2	Success	Button 1	TARGET	0.65	4.341
FG	RANDOM sim-5	6/2/17		SIM	SIM	0	Success	Button 1	Button 1	0.47	5.636
FG	RANDOM sim-5	6/2/17		Gypsi	Flagler	5	Failure	Button 1	TARGET
FG	RANDOM sim-5	6/2/17		Flagler	Gypsi	5	Success	Button 2	TARGET	0.02	4.967
FG	RANDOM sim-5	6/2/17		Flagler	Gypsi	4	Failure	Button 2	TARGET
FG	RANDOM sim-5	6/2/17		Gypsi	Flagler	5	Success	Button 1	TARGET	0.08	4.101
FG	RANDOM sim-5	6/2/17		Flagler	Gypsi	3	Success	Button 2	TARGET	0.74	4.605
FG	RANDOM sim-5	6/2/17		Flagler	Gypsi	3	Failure	Button 1	other
FG	RANDOM sim-5	6/2/17		Gypsi	Flagler	3	Success	Button 2	other	0.07	4.34
FG	RANDOM sim-5	6/6/17		Flagler	Gypsi	5	Failure	Button 2	TARGET
FG	RANDOM sim-5	6/6/17		SIM	SIM	0	Success	Button 2	Button 2	0.23	5.635
FG	RANDOM sim-5	6/6/17		Flagler	Gypsi	3	Success	Button 2	TARGET	0.36	4.606
FG	RANDOM sim-5	6/6/17		Gypsi	Flagler	4	Success	Button 1	TARGET	0.38	4.869
FG	RANDOM sim-5	6/6/17		Flagler	Gypsi	3	Success	Button 2	TARGET	0.15	4.098
FG	RANDOM sim-5	6/6/17		Flagler	Gypsi	4	Success	Button 2	TARGET	0.73	4.235
FG	RANDOM sim-5	6/6/17		Gypsi	Flagler	5	Failure	Button 1	TARGET
FG	RANDOM sim-5	6/6/17		Gypsi	Flagler	4	Success	Button 1	TARGET	0.86	3.838
FG	RANDOM sim-5	6/6/17		Flagler	Gypsi	4	Failure	Button 2	TARGET
FG	RANDOM sim-5	6/6/17		Gypsi	Flagler	3	Success	Button 1	TARGET	0.41	3.84
FG	RANDOM sim-5	6/6/17		Gypsi	Flagler	2	Success	Button 1	TARGET	0.63	4.604
FG	RANDOM sim-5	6/6/17		Gypsi	Flagler	2	Success	Button 1	TARGET	0.94	5.631
FG	RANDOM sim-5	6/6/17		Flagler	Gypsi	2	Success	Button 2	TARGET	0.72	4.606
FG	RANDOM sim-5	6/6/17		Gypsi	Flagler	5	Success	Button 1	TARGET	0.33	4.346
FG	RANDOM sim-5	6/6/17		Gypsi	Flagler	3	Success	Button 1	TARGET	0.42	4.861
FG	RANDOM sim-5	6/6/17		SIM	SIM	0	Success	Button 1	Button 1	0.21	6.137
FG	RANDOM sim-5	6/6/17		SIM	SIM	0	Success	Button 1	Button 1	0.12	8.949
FG	RANDOM sim-5	6/6/17		Flagler	Gypsi	2	Failure	Button 2	TARGET
FG	RANDOM sim-5	6/6/17		SIM	SIM	0	Success	Button 1	Button 1	0.05	6.384
FG	RANDOM sim-5	6/6/17		Flagler	Gypsi	5	Failure	Button 2	TARGET
FG	RANDOM sim-5	6/29/17		Gypsi	Flagler	3	Success	Button 1	TARGET	0.07	4.629
FG	RANDOM sim-5	6/29/17		Flagler	Gypsi	5	Success	Button 1	other	0.46	4.341
FG	RANDOM sim-5	6/29/17		Gypsi	Flagler	4	Success	Button 2	other	0.82	4.341
FG	RANDOM sim-5	6/29/17		Gypsi	Flagler	5	Success	Button 1	TARGET	0.72	4.87
FG	RANDOM sim-5	6/29/17		Flagler	Gypsi	4	Success	Button 1	other	0.51	4.872
FG	RANDOM sim-5	6/29/17		Flagler	Gypsi	3	Success	Button 2	TARGET	0.67	5.373
FG	RANDOM sim-5	6/29/17		SIM	SIM	0	Success	Button 2	Button 2	0.16	4.972
FG	RANDOM sim-5	6/30/17		SIM	SIM	0	Success	Button 2	Button 2	0.7	6.138
FG	RANDOM sim-5	6/30/17		Gypsi	Flagler	3	Success	Button 1	TARGET	0.13	5.135
FG	RANDOM sim-5	6/30/17		Flagler	Gypsi	5	Success	Button 2	TARGET	0.05	5.108
FG	RANDOM sim-5	6/30/17		SIM	SIM	0	Failure	Button 1	Button 1
FG	RANDOM sim-5	6/30/17		Gypsi	Flagler	5	Success	Button 2	other	0.22	5.372
FG	RANDOM sim-5	6/30/17		Gypsi	Flagler	3	Success	Button 2	other	0.08	5.108
FG	RANDOM sim-5	6/30/17		SIM	SIM	0	Success	Button 1	Button 1	0.11	8.206
FG	RANDOM sim-5	6/30/17		Flagler	Gypsi	2	Success	Button 2	TARGET	0.38	5.898
FG	RANDOM sim-5	6/30/17		Gypsi	Flagler	4	Failure	Button 1	TARGET
FG	RANDOM sim-5	6/30/17		SIM	SIM	0	Success	Button 2	Button 2	0.46	7.409
FG	RANDOM sim-5	6/30/17		Gypsi	Flagler	4	Success	Button 1	TARGET	0.8	6.408
FG	RANDOM sim-5	6/30/17		Flagler	Gypsi	3	Success	Button 1	other	0.15	5.106
FG	RANDOM sim-5	6/30/17		Gypsi	Flagler	2	Success	Button 2	other	0.32	5.117
FG	RANDOM sim-5	6/30/17		Gypsi	Flagler	5	Success	Button 1	TARGET	0.14	5.634
FG	RANDOM sim-5	6/30/17		Flagler	Gypsi	3	Failure	Button 1	other
FG	RANDOM sim-5	6/30/17		SIM	SIM	0	Success	Button 2	Button 2	0.55	6.473
FG	RANDOM sim-5	6/30/17		Flagler	Gypsi	4	Success	Button 2	TARGET	0.07	4.608
FG	RANDOM sim-5	6/30/17		Flagler	Gypsi	2	Success	Button 1	other	0.06	5.375
FG	RANDOM sim-5	6/30/17		Gypsi	Flagler	2	Success	Button 1	TARGET	0.55	5.637
FG	RANDOM sim-5	6/30/17		Flagler	Gypsi	4	Success	Button 2	TARGET	0.99	6.904
FG	RANDOM sim-5	6/30/17		Flagler	Gypsi	5	Failure	Button 2	TARGET
FG	RANDOM sim-5	7/3/17		Gypsi	Flagler	4	Success	Button 1	TARGET	0.56	4.366
FG	RANDOM sim-5	7/3/17		Flagler	Gypsi	4	Success	Button 2	TARGET	0.19	5.105
FG	RANDOM sim-5	7/3/17		Flagler	Gypsi	3	Success	Button 2	TARGET	0.51	4.865
FG	RANDOM sim-5	7/3/17		Gypsi	Flagler	5	Success	Button 2	other	0.16	4.631
FG	RANDOM sim-5	7/3/17		SIM	SIM	0	Success	Button 1	Button 1	0.15	6.407
FG	RANDOM sim-5	7/3/17		Gypsi	Flagler	2	Success	Button 1	TARGET	0.59	5.636
FG	RANDOM sim-5	7/3/17		Flagler	Gypsi	5	Failure	Button 2	TARGET
FG	RANDOM sim-5	7/3/17		Flagler	Gypsi	2	Success	Button 2	TARGET	0.51	4.868
FG	RANDOM sim-5	7/3/17		Gypsi	Flagler	2	Success	Button 1	TARGET	0.63	4.605
FG	RANDOM sim-5	7/3/17		Gypsi	Flagler	5	Success	Button 1	TARGET	0.43	4.863
FG	RANDOM sim-5	7/3/17		Gypsi	Flagler	3	Success	Button 1	TARGET	0.11	4.871
FG	RANDOM sim-5	7/3/17		Flagler	Gypsi	5	Success	Button 1	other	0.23	4.374
FG	RANDOM sim-5	7/3/17		SIM	SIM	0	Success	Button 1	Button 1	0.32	5.108
FG	RANDOM sim-5	7/3/17		SIM	SIM	0	Success	Button 1	Button 1	0.11	6.407
FG	RANDOM sim-5	7/3/17		Flagler	Gypsi	3	Success	Button 2	TARGET	0.14	4.869
FG	RANDOM sim-5	7/3/17		Flagler	Gypsi	4	Success	Button 1	other	0.06	4.866
FG	RANDOM sim-5	7/3/17		Gypsi	Flagler	4	Success	Button 1	TARGET	0.43	4.842
FG	RANDOM sim-5	7/3/17		Gypsi	Flagler	3	Success	Button 2	other	0.17	4.372
FG	RANDOM sim-5	7/3/17		SIM	SIM	0	Success	Button 1	Button 1	0.15	6.644
FG	RANDOM sim-5	7/3/17		Flagler	Gypsi	2	Success	Button 2	TARGET	0.38	5.395
FG	incremental 8-20	7/5/17		Flagler	Gypsi	8	Success	Button 2	TARGET	0.2	5.371
FG	incremental 8-20	7/5/17		Flagler	Gypsi	8	Success	Button 1	other	0.02	5.272
FG	incremental 8-20	7/5/17		Flagler	Gypsi	8	Failure	Button 1	other
FG	incremental 8-20	7/5/17		Flagler	Gypsi	8	Failure	Button 1	other
FG	incremental 8-20	7/5/17		Flagler	Gypsi	8	Failure	Button 2	TARGET
FG	incremental 8-20	7/5/17		Gypsi	Flagler	8	Success	Button 1	TARGET	0.2	4.335
FG	incremental 8-20	7/5/17		Gypsi	Flagler	8	Success	Button 1	TARGET	0.9	4.871
FG	incremental 8-20	7/5/17		Gypsi	Flagler	8	Success	Button 1	TARGET	0.07	4.605
FG	incremental 8-20	7/5/17		Flagler	Gypsi	8	Success	Button 2	TARGET	0.82	4.845
FG	incremental 8-20	7/5/17		Flagler	Gypsi	8	Success	Button 1	other	0.16	5.103
FG	incremental 8-20	7/5/17		Flagler	Gypsi	8	Success	Button 1	other	0.05	4.867
FG	incremental 8-20	7/5/17		Gypsi	Flagler	11	Success	Button 1	TARGET	0.7	5.163
FG	incremental 8-20	7/5/17		Gypsi	Flagler	11	Success	Button 2	other	0.31	4.606
FG	incremental 8-20	7/5/17		Gypsi	Flagler	11	Success	Button 1	TARGET	0.25	5.138
FG	incremental 8-20	7/6/17		Flagler	Gypsi	11	Failure	Button 1	other
FG	incremental 8-20	7/6/17		Flagler	Gypsi	11	Failure	Button 1	other
FG	incremental 8-20	7/6/17		Flagler	Gypsi	11	Success	Button 2	TARGET	0.73	5.38
FG	incremental 8-20	7/6/17		Flagler	Gypsi	11	Success	Button 2	TARGET	0.14	5.135
FG	incremental 8-20	7/6/17		Flagler	Gypsi	11	Failure	Button 2	TARGET
FG	incremental 8-20	7/6/17		Flagler	Gypsi	11	Success	Button 2	TARGET	0.49	4.366
FG	incremental 8-20	7/6/17		Flagler	Gypsi	11	Success	Button 2	TARGET	0.85	4.118
FG	incremental 8-20	7/6/17		Flagler	Gypsi	11	Success	Button 2	TARGET	0.69	4.081
FG	incremental 8-20	7/6/17		Gypsi	Flagler	15	Failure	Button 1	TARGET
FG	incremental 8-20	7/6/17		Gypsi	Flagler	15	Failure	Button 1	TARGET
FG	incremental 8-20	7/6/17		Gypsi	Flagler	15	Failure	Button 1	TARGET
FG	incremental 8-20	7/6/17		Flagler	Gypsi	15	Failure	Button 1	other
FG	incremental 8-20	7/6/17		Flagler	Gypsi	15	Failure	Button 2	TARGET
FG	incremental 8-20	7/6/17		Flagler	Gypsi	15	Failure	Button 1	other
FG	incremental 8-20	7/7/17		SIM	SIM	0	Success	Button 1	Button 1	0.28	5.104
FG	incremental 8-20	7/7/17		Gypsi	Flagler	11	Failure	Button 1	TARGET
FG	incremental 8-20	7/7/17		Gypsi	Flagler	11	Failure	Button 1	TARGET
FG	incremental 8-20	7/7/17		Gypsi	Flagler	11	Failure	Button 1	TARGET
FG	incremental 8-20	7/7/17		Flagler	Gypsi	11	Failure	Button 2	TARGET
FG	incremental 8-20	7/7/17		Flagler	Gypsi	11	Success	Button 1	other	0.18	4.367
FG	incremental 8-20	7/7/17		Flagler	Gypsi	11	Success	Button 2	TARGET	0.18	4.874
FG	incremental 8-20	7/7/17		Flagler	Gypsi	11	Success	Button 2	TARGET	0.44	5.379
FG	incremental 8-20	7/7/17		Gypsi	Flagler	11	Failure	Button 1	TARGET
FG	incremental 8-20	7/7/17		Gypsi	Flagler	11	Success	Button 1	TARGET	0.09	5.142
FG	incremental 8-20	7/7/17		Gypsi	Flagler	11	Success	Button 2	other	0.2	5.641
FG	incremental 8-20	7/7/17		Gypsi	Flagler	11	Success	Button 1	TARGET	0.24	4.639
FG	incremental 8-20	7/11/17		Gypsi	Flagler	5	Success	Button 1	TARGET	0.14	4.603
FG	incremental 8-20	7/11/17		Flagler	Gypsi	5	Success	Button 2	TARGET	0.31	4.605
FG	incremental 8-20	7/11/17		Gypsi	Flagler	11	Success	Button 1	TARGET	0.56	5.909
FG	incremental 8-20	7/11/17		Gypsi	Flagler	11	Success	Button 1	TARGET	0.51	5.376
FG	incremental 8-20	7/11/17		Gypsi	Flagler	11	Success	Button 1	TARGET	0.65	5.87
FG	incremental 8-20	7/11/17		Flagler	Gypsi	11	Success	Button 2	TARGET	0.39	4.87
FG	incremental 8-20	7/11/17		Flagler	Gypsi	11	Success	Button 1	other	0.55	4.605
FG	incremental 8-20	7/11/17		Flagler	Gypsi	11	Success	Button 1	other	0.34	4.87
FG	incremental 8-20	7/11/17		Gypsi	Flagler	14	Success	Button 2	other	0.08	5.614
FG	incremental 8-20	7/11/17		Gypsi	Flagler	14	Success	Button 1	TARGET	0.59	6.642
FG	incremental 8-20	7/11/17		Gypsi	Flagler	14	Success	Button 1	TARGET	0.11	6.67
FG	incremental 8-20	7/11/17		Gypsi	Flagler	14	Success	Button 1	TARGET	0.12	6.314
FG	incremental 8-20	7/11/17		Flagler	Gypsi	14	Success	Button 1	other	0.73	6.551
FG	incremental 8-20	7/11/17		Flagler	Gypsi	14	Failure	Button 1	other
FG	incremental 8-20	7/11/17		Flagler	Gypsi	14	Success	Button 2	TARGET	0.39	4.74
FG	incremental 8-20	7/12/17		Flagler	Gypsi	5	Success	Button 1	other	0.21	5.371
FG	incremental 8-20	7/12/17		Gypsi	Flagler	5	Success	Button 2	other	0.38	6.144
FG	incremental 8-20	7/12/17		Flagler	Gypsi	14	Success	Button 2	TARGET	0.1	5.898
FG	incremental 8-20	7/12/17		Flagler	Gypsi	14	Success	Button 2	TARGET	0.35	6.173
FG	incremental 8-20	7/12/17		Flagler	Gypsi	14	Success	Button 1	other	0.25	5.642
FG	incremental 8-20	7/12/17		Gypsi	Flagler	17	Success	Button 1	TARGET	0	6.145
FG	incremental 8-20	7/12/17		Gypsi	Flagler	17	Success	Button 2	other	0.39	6.68
FG	incremental 8-20	7/12/17		Gypsi	Flagler	17	Success	Button 2	other	0.55	6.64
FG	incremental 8-20	7/12/17		Flagler	Gypsi	17	Success	Button 2	TARGET	0.14	6.406
FG	incremental 8-20	7/12/17		Flagler	Gypsi	17	Success	Button 1	other	0.27	5.371
FG	incremental 8-20	7/12/17		Flagler	Gypsi	17	Success	Button 2	TARGET	0.1	5.642
FG	incremental 8-20	7/14/17		Gypsi	Flagler	5	Success	Button 1	TARGET	0.08	4.842
FG	incremental 8-20	7/14/17		Flagler	Gypsi	5	Success	Button 2	TARGET	0.56	5.883
FG	incremental 8-20	7/14/17		Gypsi	Flagler	20	Success	Button 2	other	0.74	6.642
FG	incremental 8-20	7/14/17		Gypsi	Flagler	20	Success	Button 2	other	0.25	6.671
FG	incremental 8-20	7/14/17		Gypsi	Flagler	20	Success	Button 2	other	0.35	5.901
FG	incremental 8-20	7/14/17		Flagler	Gypsi	20	Success	Button 2	TARGET	0.37	6.381
FG	incremental 8-20	7/14/17		Flagler	Gypsi	20	Success	Button 2	TARGET	0.19	5.502
FG	incremental 8-20	7/14/17		Flagler	Gypsi	20	Success	Button 2	TARGET	0.11	5.106
FG	RANDOM 1-20	7/17/17		Gypsi	Flagler	16	Success	Button 1	TARGET	0.02	5.372
FG	RANDOM 1-20	7/17/17		Flagler	Gypsi	7	Success	Button 1	other	0.21	4.606
FG	RANDOM 1-20	7/17/17		Flagler	Gypsi	1	Success	Button 2	TARGET	0.4	5.391
FG	RANDOM 1-20	7/17/17		Gypsi	Flagler	9	Success	Button 1	TARGET	0.51	5.895
FG	RANDOM 1-20	7/17/17		Gypsi	Flagler	18	Success	Button 2	other	0.26	5.874
FG	RANDOM 1-20	7/17/17		Flagler	Gypsi	12	Success	Button 2	TARGET	0.39	6.143
FG	RANDOM 1-20	7/17/17		Gypsi	Flagler	6	Success	Button 1	TARGET	0.3	6.404
FG	RANDOM 1-20	7/17/17		Gypsi	Flagler	3	Success	Button 2	other	0.33	5.907
FG	RANDOM 1-20	7/17/17		Flagler	Gypsi	4	Success	Button 2	TARGET	0.3	3.372
FG	RANDOM 1-20	7/17/17		Gypsi	Flagler	8	Success	Button 2	other	0.15	6.641
FG	RANDOM 1-20	7/17/17		Gypsi	Flagler	15	Success	Button 2	other	0.39	6.143
FG	RANDOM 1-20	7/17/17		Gypsi	Flagler	17	Success	Button 2	other	0.31	6.165
FG	RANDOM 1-20	7/17/17		Flagler	Gypsi	6	Success	Button 1	other	0	4.401
FG	RANDOM 1-20	7/17/17		Gypsi	Flagler	14	Success	Button 1	TARGET	0.22	5.613
FG	RANDOM 1-20	7/17/17		Flagler	Gypsi	9	Success	Button 2	TARGET	0.47	4.602
FG	RANDOM 1-20	7/18/17		Gypsi	Flagler	11	Success	Button 2	other	0.11	6.14
FG	RANDOM 1-20	7/18/17		Flagler	Gypsi	17	Success	Button 1	other	0.57	5.638
FG	RANDOM 1-20	7/18/17		Flagler	Gypsi	20	Success	Button 1	other	0.02	6.406
FG	RANDOM 1-20	7/18/17		Flagler	Gypsi	14	Success	Button 2	TARGET	0.58	4.339
FG	RANDOM 1-20	7/18/17		Gypsi	Flagler	5	Success	Button 1	TARGET	0.64	6.402
FG	RANDOM 1-20	7/18/17		Flagler	Gypsi	5	Success	Button 2	TARGET	0.02	5.64
FG	RANDOM 1-20	7/18/17		Gypsi	Flagler	7	Success	Button 1	TARGET	0.81	6.443
FG	RANDOM 1-20	7/18/17		Flagler	Gypsi	16	Success	Button 1	other	0.38	5.371
FG	RANDOM 1-20	7/18/17		Flagler	Gypsi	15	Success	Button 2	TARGET	0.73	6.171
FG	RANDOM 1-20	7/18/17		Gypsi	Flagler	4	Success	Button 1	TARGET	0.64	6.643
FG	RANDOM 1-20	7/18/17		Gypsi	Flagler	13	Success	Button 2	other	0.56	6.943
FG	RANDOM 1-20	7/18/17		Flagler	Gypsi	11	Success	Button 1	other	0.02	4.846
FG	RANDOM 1-20	7/18/17		Gypsi	Flagler	2	Success	Button 2	other	0.96	7.675
FG	RANDOM 1-20	7/18/17		Gypsi	Flagler	10	Success	Button 2	other	0.19	5.635
FG	RANDOM 1-20	7/18/17		Flagler	Gypsi	2	Success	Button 1	other	0.11	6.425
FG	RANDOM 1-20	7/19/17		Flagler	Gypsi	3	Success	unknown		#NULL!	5.406
FG	RANDOM 1-20	7/19/17		Gypsi	Flagler	19	Success	Button 2	other	0.3	7.176
FG	RANDOM 1-20	7/19/17		Flagler	Gypsi	18	Success	Button 1	other	0.13	4.869
FG	RANDOM 1-20	7/19/17		Gypsi	Flagler	1	Success	Button 2	other	0.17	6.379
FG	RANDOM 1-20	7/19/17		Flagler	Gypsi	10	Success	Button 2	TARGET	0.15	5.109
FG	RANDOM 1-20	7/19/17		Flagler	Gypsi	8	Failure	Button 2	TARGET
FG	RANDOM 1-20	7/19/17		Flagler	Gypsi	13	Success	Button 1	other	0.13	4.626
FG	RANDOM 1-20	7/19/17		Gypsi	Flagler	20	Success	Button 1	TARGET	0.75	5.376
FG	RANDOM 1-20	7/19/17		Flagler	Gypsi	19	Success	Button 1	other	0.07	5.13
FG	RANDOM 1-20	7/19/17		Gypsi	Flagler	12	Success	Button 1	TARGET	0.08	6.672
CA	incremental 1-5	1/17/18	A	Calusa	Aleta	1	Failure	Button 2	TARGET
CA	incremental 1-5	1/17/18	A	Calusa	Aleta	1	Success	Button 2	TARGET	0.16	7.149
CA	incremental 1-5	1/17/18	A	Calusa	Aleta	1	Success	Button 2	TARGET	0.7	7.407
CA	incremental 1-5	1/17/18	A	Calusa	Aleta	1	Success	Button 2	TARGET	0.41	6.644
CA	incremental 1-5	1/17/18	A	Aleta	Calusa	1	Success	Button 1	TARGET	0.58	9.984
CA	incremental 1-5	1/17/18	A	Aleta	Calusa	1	Success	Button 2	other	0.45	7.94
CA	incremental 1-5	1/17/18	A	Aleta	Calusa	1	Success	Button 2	other	0.28	8.949
CA	incremental 1-5	1/17/18	A	Calusa	Aleta	2	Success	Button 2	TARGET	0.82	6.644
CA	incremental 1-5	1/17/18	A	Calusa	Aleta	2	Failure	Button 2	TARGET
CA	incremental 1-5	1/17/18	A	Calusa	Aleta	2	Success	Button 2	TARGET	0.52	6.912
CA	incremental 1-5	1/17/18	A	Calusa	Aleta	2	Success	Button 2	TARGET	0.25	7.436
CA	incremental 1-5	1/17/18	A	Calusa	Aleta	2	Failure	Button 2	TARGET
CA	incremental 1-5	1/17/18	A	Calusa	Aleta	2	Success	Button 2	TARGET	0.42	6.64
CA	incremental 1-5	1/17/18	A	Calusa	Aleta	2	Success	Button 2	TARGET	0.77	7.937
CA	incremental 1-5	1/17/18	A	Calusa	Aleta	2	Success	Button 2	TARGET	0.3	6.64
CA	incremental 1-5	1/17/18	B	Calusa	Aleta	2	Success	Button 2	TARGET	1	8.444
CA	incremental 1-5	1/17/18	B	Calusa	Aleta	2	Failure	Button 2	TARGET
CA	incremental 1-5	1/17/18	B	Calusa	Aleta	2	Success	Button 2	TARGET	0.2	7.438
CA	incremental 1-5	1/17/18	B	Calusa	Aleta	2	Failure	Button 2	TARGET
CA	incremental 1-5	1/17/18	B	Calusa	Aleta	2	Success	Button 2	TARGET	0.18	8.177
CA	incremental 1-5	1/17/18	B	Calusa	Aleta	2	Success	Button 1	other	0.02	8.294
CA	incremental 1-5	1/17/18	B	Calusa	Aleta	2	Success	Button 2	TARGET	0.3	8.686
CA	incremental 1-5	1/17/18	B	Aleta	Calusa	2	Failure	Button 1	TARGET
CA	incremental 1-5	1/17/18	B	Aleta	Calusa	2	Failure	Button 2	other
CA	incremental 1-5	1/17/18	B	Aleta	Calusa	2	Success	Button 1	TARGET	1	9.211
CA	incremental 1-5	1/17/18	B	Aleta	Calusa	2	Failure	Button 1	TARGET
CA	incremental 1-5	1/17/18	B	Aleta	Calusa	2	Success	Button 1	TARGET	0.82	10.207
CA	incremental 1-5	1/17/18	B	Aleta	Calusa	2	Success	Button 1	TARGET	0.47	9.205
CA	incremental 1-5	1/17/18	B	Aleta	Calusa	2	Success	Button 1	TARGET	0.39	8.629
CA	incremental 1-5	1/17/18	B	Calusa	Aleta	3	Success	Button 2	TARGET	0.14	7.407
CA	incremental 1-5	1/17/18	B	Calusa	Aleta	3	Failure	Button 2	TARGET
CA	incremental 1-5	1/17/18	B	Calusa	Aleta	3	Failure	Button 2	TARGET
CA	incremental 1-5	1/17/18	B	Calusa	Aleta	3	Success	Button 2	TARGET	0.38	5.876
CA	incremental 1-5	1/17/18	B	Calusa	Aleta	3	Success	Button 2	TARGET	0.84	5.638
CA	incremental 1-5	1/17/18	B	Calusa	Aleta	3	Failure	Button 2	TARGET
CA	incremental 1-5	1/17/18	B	Calusa	Aleta	3	Failure	Button 2	TARGET
CA	incremental 1-5	1/17/18	B	Calusa	Aleta	3	Success	Button 2	TARGET	0.06	5.878
CA	incremental 1-5	1/17/18	B	Calusa	Aleta	3	Success	Button 1	other	0.75	5.636
CA	incremental 1-5	1/17/18	B	Calusa	Aleta	3	Success	Button 2	TARGET	0.32	5.641
CA	incremental 1-5	1/19/18	A	SIM	SIM	0	Success	Button 1	Button 1	0.74	9.21
CA	incremental 1-5	1/19/18	A	SIM	SIM	0	Success	Button 2	Button 2	0.94	8.443
CA	incremental 1-5	1/19/18	A	SIM	SIM	0	Success	Button 1	Button 1	0.74	9.472
CA	incremental 1-5	1/19/18	A	SIM	SIM	0	Success	Button 2	Button 2	0.33	9.478
CA	incremental 1-5	1/19/18	A	SIM	SIM	0	Success	Button 1	Button 1	0	8.712
CA	incremental 1-5	1/19/18	A	Aleta	Calusa	3	Failure	Button 1	TARGET
CA	incremental 1-5	1/19/18	A	Aleta	Calusa	3	Success	Button 1	TARGET	0.32	8.97
CA	incremental 1-5	1/19/18	A	Aleta	Calusa	3	Success	Button 1	TARGET	0.02	7.939
CA	incremental 1-5	1/19/18	A	Aleta	Calusa	3	Failure	Button 2	other
CA	incremental 1-5	1/19/18	A	Aleta	Calusa	3	Success	Button 2	other	0.06	8.946
CA	incremental 1-5	1/19/18	A	Aleta	Calusa	3	Success	Button 2	other	0.17	8.643
CA	incremental 1-5	1/19/18	A	Aleta	Calusa	3	Success	Button 2	other	0.77	8.711
CA	incremental 1-5	1/22/18	A	Calusa	Aleta	4	Failure	Button 2	TARGET
CA	incremental 1-5	1/22/18	A	Calusa	Aleta	4	Success	Button 2	TARGET	0.68	5.139
CA	incremental 1-5	1/22/18	A	Calusa	Aleta	4	Failure	Button 2	TARGET
CA	incremental 1-5	1/22/18	A	Calusa	Aleta	4	Success	Button 2	TARGET	0.79	5.639
CA	incremental 1-5	1/22/18	A	Calusa	Aleta	4	Success	Button 2	TARGET	0.53	4.869
CA	incremental 1-5	1/22/18	A	Calusa	Aleta	4	Failure	Button 2	TARGET
CA	incremental 1-5	1/22/18	A	Calusa	Aleta	4	Failure	Button 2	TARGET
CA	incremental 1-5	1/22/18	A	Calusa	Aleta	4	Failure	Button 2	TARGET
CA	incremental 1-5	1/22/18	A	Aleta	Calusa	4	Success	Button 1	TARGET	0.38	8.204
CA	incremental 1-5	1/22/18	A	Aleta	Calusa	4	Success	Button 1	TARGET	0.09	7.945
CA	incremental 1-5	1/22/18	A	Aleta	Calusa	4	Success	Button 1	TARGET	0.05	7.94
CA	incremental 1-5	1/22/18	A	Calusa	Aleta	4	Failure	Button 2	TARGET
CA	incremental 1-5	1/22/18	A	Calusa	Aleta	4	Failure	Button 2	TARGET
CA	incremental 1-5	1/22/18	A	Calusa	Aleta	4	Success	Button 2	TARGET	0.29	5.63
CA	incremental 1-5	1/22/18	A	Calusa	Aleta	4	Success	Button 2	TARGET	0.84	4.846
CA	incremental 1-5	1/22/18	A	Calusa	Aleta	4	Failure	Button 2	TARGET
CA	incremental 1-5	1/22/18	A	Calusa	Aleta	4	Failure	Button 2	TARGET
CA	incremental 1-5	1/22/18	B	Calusa	Aleta	4	Success	Button 2	TARGET	0.03	5.103
CA	incremental 1-5	1/22/18	B	Calusa	Aleta	4	Failure	Button 2	TARGET
CA	incremental 1-5	1/22/18	B	Calusa	Aleta	4	Failure	Button 2	TARGET
CA	incremental 1-5	1/22/18	B	Calusa	Aleta	4	Success	Button 2	TARGET	0.64	4.973
CA	incremental 1-5	1/22/18	B	Calusa	Aleta	4	Failure	Button 1	other
CA	incremental 1-5	1/22/18	B	Calusa	Aleta	4	Failure	Button 2	TARGET
CA	incremental 1-5	1/22/18	B	Calusa	Aleta	4	Success	Button 2	TARGET	0.39	4.274
CA	incremental 1-5	1/22/18	B	Calusa	Aleta	4	Success	Button 2	TARGET	0.92	4.268
CA	incremental 1-5	1/22/18	B	Calusa	Aleta	4	Success	Button 2	TARGET	0.96	4.605
CA	incremental 1-5	1/22/18	B	Aleta	Calusa	5	Success	Button 1	TARGET	0.84	7.408
CA	incremental 1-5	1/22/18	B	Aleta	Calusa	5	Success	Button 2	other	0.18	7.673
CA	incremental 1-5	1/22/18	B	Aleta	Calusa	5	Success	Button 2	other	0.36	7.68
CA	incremental 1-5	1/22/18	B	Calusa	Aleta	5	Failure	Button 2	TARGET
CA	incremental 1-5	1/22/18	B	Calusa	Aleta	5	Failure	Button 2	TARGET
CA	incremental 1-5	1/22/18	B	Calusa	Aleta	5	Success	Button 2	TARGET	0.24	4.608
CA	incremental 1-5	1/22/18	B	Calusa	Aleta	5	Failure	Button 2	TARGET
CA	incremental 1-5	1/22/18	B	Calusa	Aleta	5	Failure	Button 2	TARGET
CA	incremental 1-5	1/22/18	B	Calusa	Aleta	5	Success	Button 2	TARGET	0.58	4.609
CA	incremental 1-5	1/22/18	B	Calusa	Aleta	5	Failure	Button 2	TARGET
CA	incremental 1-5	1/23/18	A	Calusa	Aleta	5	Success	Button 2	TARGET	0.96	4.602
CA	incremental 1-5	1/23/18	A	Calusa	Aleta	5	Failure	Button 2	TARGET
CA	incremental 1-5	1/23/18	A	Calusa	Aleta	5	Failure	Button 2	TARGET
CA	incremental 1-5	1/23/18	A	Calusa	Aleta	5	Failure	Button 2	TARGET
CA	incremental 1-5	1/23/18	A	Aleta	Calusa	5	Success	Button 2	other	0.45	7.945
CA	incremental 1-5	1/23/18	A	Aleta	Calusa	5	Success	Button 2	other	0.32	7.673
CA	incremental 1-5	1/23/18	A	Calusa	Aleta	5	Failure	Button 2	TARGET
CA	incremental 1-5	1/23/18	A	Calusa	Aleta	5	Failure	Button 2	TARGET
CA	incremental 1-5	1/23/18	A	Calusa	Aleta	5	Failure	Button 2	TARGET
CA	incremental 1-5	1/23/18	A	Aleta	Calusa	5	Success	Button 1	TARGET	0.68	7.942
CA	incremental 1-5	1/23/18	A	Aleta	Calusa	5	Success	Button 1	TARGET	0.15	7.412
CA	incremental 1-5	1/23/18	A	Calusa	Aleta	5	Failure	Button 2	TARGET
CA	incremental 1-5	1/23/18	A	Calusa	Aleta	5	Failure	Button 2	TARGET
CA	incremental 1-5	1/23/18	A	Calusa	Aleta	5	Failure	Button 2	TARGET
CA	incremental 1-5	1/23/18	A	Aleta	Calusa	5	Failure	Button 1	TARGET
CA	incremental 1-5	1/23/18	A	Aleta	Calusa	5	Success	Button 2	other	0.2	8.176
CA	incremental 1-5	1/23/18	A	Calusa	Aleta	5	Failure	Button 2	TARGET
CA	incremental 1-5	1/23/18	A	Calusa	Aleta	5	Failure	Button 2	TARGET
CA	incremental 1-5	1/23/18	B	Aleta	Calusa	5	Success	Button 1	TARGET	0.32	8.685
CA	incremental 1-5	1/23/18	B	Aleta	Calusa	5	Success	Button 1	TARGET	0.36	9.216
CA	incremental 1-5	1/23/18	B	Calusa	Aleta	5	Failure	Button 2	TARGET
CA	incremental 1-5	1/23/18	B	Calusa	Aleta	5	Failure	Button 2	TARGET
CA	incremental 1-5	1/23/18	B	Calusa	Aleta	5	Success	Button 2	TARGET	0.62	6.139
CA	incremental 1-5	1/23/18	B	Calusa	Aleta	5	Failure	Button 2	TARGET
CA	incremental 1-5	1/23/18	B	Calusa	Aleta	5	Success	Button 2	TARGET	0.98	4.841
CA	incremental 1-5	1/23/18	B	Calusa	Aleta	5	Failure	Button 2	TARGET
CA	incremental 1-5	1/23/18	B	Calusa	Aleta	5	Success	Button 2	TARGET	0.66	4.607
CA	incremental 1-5	1/23/18	B	Calusa	Aleta	5	Failure	Button 2	TARGET
CA	incremental 1-5	1/23/18	B	Calusa	Aleta	5	Success	Button 2	TARGET	0.25	4.867
CA	incremental 1-5	1/23/18	B	Calusa	Aleta	5	Failure	Button 2	TARGET
CA	incremental 1-5	1/23/18	B	Calusa	Aleta	5	Success	Button 2	TARGET	0.19	5.637
CA	incremental 1-5	1/23/18	B	Calusa	Aleta	5	Success	Button 1	other	0.07	4.35
CA	incremental 1-5	1/23/18	B	Calusa	Aleta	5	Failure	Button 2	TARGET
CA	incremental 1-5	1/23/18	B	Calusa	Aleta	5	Success	Button 2	TARGET	0.96	4.87
CA	incremental 1-5	1/23/18	B	Calusa	Aleta	5	Success	Button 2	TARGET	0.45	4.606
CA	incremental 1-5	1/23/18	B	Calusa	Aleta	5	Success	Button 2	TARGET	0.79	4.627
CA	RANDOM sim-5	1/24/18	A	Calusa	Aleta	3	Success	Button 2	TARGET	0.09	5.64
CA	RANDOM sim-5	1/24/18	A	SIM	SIM	0	Success	Button 2	Button 2	0.86	12.81
CA	RANDOM sim-5	1/24/18	A	Aleta	Calusa	3	Failure	Button 2	other
CA	RANDOM sim-5	1/24/18	A	Aleta	Calusa	2	Success	Button 1	TARGET	0.26	8.467
CA	RANDOM sim-5	1/24/18	A	Aleta	Calusa	2	Success	Button 2	other	0.2	8.204
CA	RANDOM sim-5	1/24/18	A	Calusa	Aleta	5	Failure	Button 2	TARGET
CA	RANDOM sim-5	1/24/18	A	Aleta	Calusa	4	Success	Button 1	TARGET	0.75	8.875
CA	RANDOM sim-5	1/24/18	A	Calusa	Aleta	4	Success	Button 2	TARGET	0.35	4.1
CA	RANDOM sim-5	1/24/18	A	Calusa	Aleta	4	Success	Button 2	TARGET	0.09	5.137
CA	RANDOM sim-5	1/24/18	A	Aleta	Calusa	5	Success	Button 1	TARGET	0.68	8.545
CA	RANDOM sim-5	1/24/18	A	SIM	SIM	0	Success	Button 2	Button 2	0.19	9.811
CA	RANDOM sim-5	1/24/18	A	SIM	SIM	0	Success	Button 1	Button 1	0.84	9.743
CA	RANDOM sim-5	1/24/18	A	SIM	SIM	0	Success	Button 1	Button 1	0.21	9.453
CA	RANDOM sim-5	1/24/18	A	Aleta	Calusa	4	Success	Button 1	TARGET	0.07	7.381
CA	RANDOM sim-5	1/24/18	A	Calusa	Aleta	2	Success	Button 2	TARGET	0.11	5.876
CA	RANDOM sim-5	1/24/18	A	Calusa	Aleta	2	Success	Button 2	TARGET	0.32	5.898
CA	RANDOM sim-5	1/24/18	A	Aleta	Calusa	5	Success	Button 1	TARGET	0.42	7.934
CA	RANDOM sim-5	1/24/18	A	Aleta	Calusa	3	Success	Button 2	other	0.1	8.204
CA	RANDOM sim-5	1/24/18	A	Calusa	Aleta	3	Success	Button 2	TARGET	0.06	5.133
CA	RANDOM sim-5	1/24/18	A	Calusa	Aleta	5	Failure	Button 2	TARGET
CA	RANDOM sim-5	1/24/18	A	Calusa	Aleta	5	Failure	Button 2	TARGET
CA	RANDOM sim-5	1/25/18	A	Aleta	Calusa	3	Success	Button 2	other	0.28	7.673
CA	RANDOM sim-5	1/25/18	A	Calusa	Aleta	5	Success	Button 2	TARGET	0.48	4.102
CA	RANDOM sim-5	1/25/18	A	Aleta	Calusa	5	Success	Button 1	TARGET	0.6	8.443
CA	RANDOM sim-5	1/25/18	A	SIM	SIM	0	Success	Button 2	Button 2	0.08	6.908
CA	RANDOM sim-5	1/25/18	A	Aleta	Calusa	5	Success	Button 1	TARGET	0.33	7.439
CA	RANDOM sim-5	1/25/18	A	Aleta	Calusa	2	Success	Button 2	other	0.08	7.436
CA	RANDOM sim-5	1/25/18	A	SIM	SIM	0	Success	Button 1	Button 1	0.35	7.411
CA	RANDOM sim-5	1/25/18	A	Calusa	Aleta	3	Success	Button 2	TARGET	0.62	5.373
CA	RANDOM sim-5	1/25/18	A	Calusa	Aleta	4	Failure	Button 2	TARGET
CA	RANDOM sim-5	1/25/18	A	Aleta	Calusa	4	Success	Button 2	other	0.12	8.165
CA	RANDOM sim-5	1/25/18	A	Calusa	Aleta	4	Success	Button 2	TARGET	0.72	4.872
CA	RANDOM sim-5	1/25/18	A	SIM	SIM	0	Success	Button 2	Button 2	0.08	7.175
CA	RANDOM sim-5	1/25/18	A	SIM	SIM	0	Success	Button 2	Button 2	0.08	8.706
CA	RANDOM sim-5	1/25/18	A	Calusa	Aleta	2	Success	Button 2	TARGET	0.49	5.909
CA	RANDOM sim-5	1/25/18	A	Calusa	Aleta	3	Success	Button 2	TARGET	0.28	4.364
CA	RANDOM sim-5	1/25/18	A	Aleta	Calusa	3	Success	Button 2	other	0.18	7.676
CA	RANDOM sim-5	1/25/18	A	Aleta	Calusa	4	Success	Button 2	other	0.29	9.48
CA	RANDOM sim-5	1/25/18	A	Calusa	Aleta	5	Failure	Button 2	TARGET
CA	RANDOM sim-5	1/25/18	A	Calusa	Aleta	2	Success	Button 1	other	0.04	5.871
CA	incremental 8-20	1/31/18	A	Aleta	Calusa	8	Failure	Button 1	TARGET
CA	incremental 8-20	1/31/18	A	Aleta	Calusa	8	Failure	Button 2	other
CA	incremental 8-20	1/31/18	A	Aleta	Calusa	8	Failure	Button 2	other
CA	incremental 8-20	1/31/18	A	Calusa	Aleta	8	Failure	Button 2	TARGET
CA	incremental 8-20	1/31/18	A	Calusa	Aleta	8	Failure	Button 2	TARGET
CA	incremental 8-20	1/31/18	A	SIM	SIM	0	Success	Button 1	Button 1	0.06	8.97
CA	incremental 8-20	1/31/18	A	Aleta	Calusa	8	Success	Button 2	other	0.15	6.602
CA	incremental 8-20	1/31/18	A	Aleta	Calusa	8	Failure	Button 1	TARGET
CA	incremental 8-20	1/31/18	A	Aleta	Calusa	8	Success	Button 2	other	0.36	6.381
CA	incremental 8-20	1/31/18	A	Aleta	Calusa	8	Success	Button 1	TARGET	0.71	6.137
CA	incremental 8-20	1/31/18	A	Aleta	Calusa	8	Success	Button 2	other	0.29	6.909
CA	incremental 8-20	1/31/18	A	Calusa	Aleta	8	Failure	Button 2	TARGET
CA	incremental 8-20	1/31/18	B	Calusa	Aleta	8	Failure	Button 2	TARGET
CA	incremental 8-20	1/31/18	B	Calusa	Aleta	8	Failure	Button 2	TARGET
CA	incremental 8-20	1/31/18	B	Calusa	Aleta	8	Failure	Button 2	TARGET
CA	incremental 8-20	1/31/18	B	Aleta	Calusa	8	Failure	Button 1	TARGET
CA	incremental 8-20	1/31/18	B	SIM	SIM	0	Success	Button 2	Button 2	0.78	8.208
CA	incremental 8-20	1/31/18	B	Calusa	Aleta	8	Failure	Button 2	TARGET
CA	incremental 8-20	1/31/18	B	Calusa	Aleta	8	Failure	Button 2	TARGET
CA	incremental 8-20	1/31/18	B	Calusa	Aleta	8	Failure	Button 2	TARGET
CA	incremental 8-20	1/31/18	B	Aleta	Calusa	8	Failure	Button 1	TARGET
CA	incremental 8-20	1/31/18	B	Aleta	Calusa	8	Failure	Button 1	TARGET
CA	incremental 8-20	1/31/18	B	SIM	SIM	0	Success	Button 2	Button 2	0.25	8.441
CA	incremental 8-20	1/31/18	B	Calusa	Aleta	8	Failure	Button 2	TARGET
CA	incremental 8-20	2/1/18	A	SIM	SIM	0	Success	Button 1	Button 1	0	10.243
CA	incremental 8-20	2/1/18	A	Aleta	Calusa	8	Success	Button 2	other	0.3	7.174
CA	incremental 8-20	2/1/18	A	Aleta	Calusa	8	Success	Button 1	TARGET	0.24	7.935
CA	incremental 8-20	2/1/18	A	Calusa	Aleta	8	Failure	Button 2	TARGET
CA	incremental 8-20	2/1/18	A	Calusa	Aleta	8	Failure	Button 2	TARGET
CA	incremental 8-20	2/1/18	A	Calusa	Aleta	8	Failure	Button 2	TARGET
CA	incremental 8-20	2/1/18	A	Aleta	Calusa	8	Success	Button 2	other	0.44	6.908
CA	incremental 8-20	2/1/18	A	Aleta	Calusa	8	Success	Button 2	other	0.44	7.172
CA	incremental 8-20	2/1/18	A	Calusa	Aleta	8	Failure	Button 2	TARGET
CA	incremental 8-20	2/1/18	A	Calusa	Aleta	8	Failure	Button 2	TARGET
CA	incremental 8-20	2/1/18	A	Calusa	Aleta	8	Failure	Button 2	TARGET
CA	incremental 8-20	2/1/18	A	Aleta	Calusa	8	Failure	Button 1	TARGET
CA	incremental 8-20	2/1/18	A	Aleta	Calusa	8	Failure	Button 1	TARGET
CA	incremental 8-20	2/1/18	A	SIM	SIM	0	Success	Button 1	Button 1	0.79	9.721
CA	incremental 8-20	2/1/18	B	SIM	SIM	0	Success	Button 2	Button 2	0.89	8.442
CA	incremental 8-20	2/1/18	B	Aleta	Calusa	8	Success	Button 2	other	0.25	6.931
CA	incremental 8-20	2/1/18	B	Aleta	Calusa	8	Success	Button 1	TARGET	0.06	6.671
CA	incremental 8-20	2/1/18	B	Calusa	Aleta	8	Failure	Button 2	TARGET
CA	incremental 8-20	2/1/18	B	Calusa	Aleta	8	Failure	Button 2	TARGET
CA	incremental 8-20	2/1/18	B	Calusa	Aleta	8	Failure	Button 2	TARGET
CA	incremental 8-20	2/1/18	B	Aleta	Calusa	8	Success	Button 2	other	0.25	8.441
CA	incremental 8-20	2/1/18	B	Aleta	Calusa	8	Success	Button 2	other	0.66	8.207
CA	incremental 8-20	2/1/18	B	Calusa	Aleta	8	Failure	Button 2	TARGET
CA	incremental 8-20	2/1/18	B	Calusa	Aleta	8	Failure	Button 2	TARGET
CA	incremental 8-20	2/1/18	B	Calusa	Aleta	8	Failure	Button 2	TARGET
CA	incremental 8-20	2/1/18	B	Aleta	Calusa	8	Success	Button 1	TARGET	0.35	7.942
CA	incremental 8-20	2/1/18	B	Aleta	Calusa	8	Success	Button 1	TARGET	0.09	8.175
CA	incremental 8-20	2/1/18	B	Calusa	Aleta	8	Failure	Button 2	TARGET
CA	incremental 8-20	2/2/18	A	SIM	SIM	0	Success	Button 1	Button 1	0.55	9.212
CA	incremental 8-20	2/2/18	A	Aleta	Calusa	8	Success	Button 1	TARGET	0.84	8.945
CA	incremental 8-20	2/2/18	A	Aleta	Calusa	8	Success	Button 2	other	0.73	8.175
CA	incremental 8-20	2/2/18	A	Calusa	Aleta	8	Failure	Button 2	TARGET
CA	incremental 8-20	2/2/18	A	Calusa	Aleta	8	Failure	Button 2	TARGET
CA	incremental 8-20	2/2/18	A	Calusa	Aleta	8	Failure	Button 2	TARGET
CA	incremental 8-20	2/2/18	A	Aleta	Calusa	8	Success	Button 1	TARGET	0.28	6.904
CA	incremental 8-20	2/2/18	A	Aleta	Calusa	8	Success	Button 1	TARGET	0.1	6.41
CA	incremental 8-20	2/2/18	A	Calusa	Aleta	8	Failure	Button 2	TARGET
CA	incremental 8-20	2/2/18	A	Calusa	Aleta	8	Failure	Button 2	TARGET
CA	incremental 8-20	2/2/18	A	Calusa	Aleta	8	Failure	Button 2	TARGET
CA	incremental 8-20	2/2/18	A	Aleta	Calusa	8	Failure	Button 1	TARGET
CA	incremental 8-20	2/2/18	A	Aleta	Calusa	8	Success	Button 2	other	0.07	7.437
CA	incremental 8-20	2/2/18	A	Calusa	Aleta	8	Failure	Button 2	TARGET
CA	incremental 8-20	2/2/18	B	SIM	SIM	0	Success	Button 2	Button 2	0.48	9.215
CA	incremental 8-20	2/2/18	B	Calusa	Aleta	8	Failure	Button 1	other
CA	incremental 8-20	2/2/18	B	Calusa	Aleta	8	Failure	Button 2	TARGET
CA	incremental 8-20	2/2/18	B	Calusa	Aleta	8	Failure	Button 2	TARGET
CA	incremental 8-20	2/2/18	B	Aleta	Calusa	8	Success	Button 1	TARGET	0.18	7.169
CA	incremental 8-20	2/2/18	B	Aleta	Calusa	8	Success	Button 1	TARGET	0.68	8.432
CA	incremental 8-20	2/2/18	B	Calusa	Aleta	8	Failure	Button 2	TARGET
CA	incremental 8-20	2/2/18	B	Calusa	Aleta	8	Failure	Button 2	TARGET
CA	incremental 8-20	2/2/18	B	Calusa	Aleta	8	Failure	Button 2	TARGET
CA	incremental 8-20	2/2/18	B	Aleta	Calusa	8	Success	Button 2	other	0.14	7.441
CA	incremental 8-20	2/2/18	B	Aleta	Calusa	8	Success	Button 1	TARGET	0.04	6.91
CA	incremental 8-20	2/2/18	B	Calusa	Aleta	8	Failure	Button 2	TARGET
CA	incremental 8-20	2/2/18	B	Calusa	Aleta	8	Failure	Button 2	TARGET
CA	incremental 8-20	2/2/18	B	Calusa	Aleta	8	Success	Button 1	other	0.19	18.952
CA	incremental 8-20	2/2/18	B	Calusa	Aleta	8	Failure	Button 2	TARGET
CA	incremental 8-20	2/2/18	B	SIM	SIM	0	Success	Button 2	Button 2	0.09	9.979
CA	incremental 8-20	2/6/18	A	SIM	SIM	0	Success	Button 1	Button 1	0.19	8.707
CA	incremental 8-20	2/6/18	A	Calusa	Aleta	8	Failure	Button 2	TARGET
CA	incremental 8-20	2/6/18	A	Calusa	Aleta	8	Failure	Button 2	TARGET
CA	incremental 8-20	2/6/18	A	Calusa	Aleta	8	Failure	Button 2	TARGET
CA	incremental 8-20	2/6/18	A	Aleta	Calusa	8	Success	Button 1	TARGET	0.33	8.709
CA	incremental 8-20	2/6/18	A	Aleta	Calusa	8	Success	Button 2	other	0.15	7.679
CA	incremental 8-20	2/6/18	A	Calusa	Aleta	8	Failure	Button 2	TARGET
CA	incremental 8-20	2/6/18	A	Calusa	Aleta	8	Failure	Button 2	TARGET
CA	incremental 8-20	2/6/18	A	Calusa	Aleta	8	Failure	Button 2	TARGET
CA	incremental 8-20	2/6/18	A	Aleta	Calusa	8	Success	Button 1	TARGET	0.09	7.415
CA	incremental 8-20	2/6/18	A	Aleta	Calusa	8	Success	Button 1	TARGET	0.37	7.41
CA	incremental 8-20	2/6/18	A	Calusa	Aleta	8	Failure	Button 2	TARGET
CA	incremental 8-20	2/6/18	A	Calusa	Aleta	8	Failure	Button 2	TARGET
CA	incremental 8-20	2/6/18	A	Calusa	Aleta	8	Failure	Button 2	TARGET
CA	incremental 8-20	2/6/18	A	Aleta	Calusa	8	Success	Button 1	TARGET	0.38	7.676
CA	incremental 8-20	2/6/18	B	Aleta	Calusa	8	Success	Button 1	TARGET	0.96	8.71
CA	incremental 8-20	2/6/18	B	Aleta	Calusa	8	Success	Button 1	TARGET	0.02	7.44
CA	incremental 8-20	2/6/18	B	Calusa	Aleta	8	Failure	Button 2	TARGET
CA	incremental 8-20	2/6/18	B	Calusa	Aleta	8	Failure	Button 2	TARGET
CA	incremental 8-20	2/6/18	B	Calusa	Aleta	8	Failure	Button 2	TARGET
CA	incremental 8-20	2/6/18	B	Aleta	Calusa	8	Success	Button 1	TARGET	0.73	7.34
CA	incremental 8-20	2/6/18	B	Aleta	Calusa	8	Success	Button 2	other	0.08	6.64
CA	incremental 8-20	2/6/18	B	Calusa	Aleta	8	Failure	Button 2	TARGET
CA	incremental 8-20	2/6/18	B	Calusa	Aleta	8	Failure	Button 2	TARGET
CA	incremental 8-20	2/6/18	B	Calusa	Aleta	8	Success	Button 2	TARGET	0.04	5.64
CA	incremental 8-20	2/6/18	B	Calusa	Aleta	8	Failure	Button 2	TARGET
CA	incremental 8-20	2/6/18	B	Calusa	Aleta	8	Failure	Button 1	other
CA	incremental 8-20	2/6/18	B	Calusa	Aleta	8	Failure	Button 1	other
CA	incremental 8-20	2/6/18	B	Aleta	Calusa	8	Success	Button 1	TARGET	0.26	7.44
CA	incremental 8-20	2/6/18	B	Aleta	Calusa	8	Success	Button 1	TARGET	0.4	7.04
CA	incremental 8-20	2/6/18	B	Calusa	Aleta	8	Failure	Button 2	TARGET
CA	incremental 8-20	2/6/18	B	SIM	SIM	0	Success	Button 2	Button 2	0.27	9.74
CA	incremental 8-20	2/7/18	A	Calusa	Aleta	5	Failure	Button 1	other
CA	incremental 8-20	2/7/18	A	Calusa	Aleta	5	Success	Button 2	TARGET	0.63	8.467
CA	incremental 8-20	2/7/18	A	Calusa	Aleta	5	Success	Button 2	TARGET	0.02	6.906
CA	incremental 8-20	2/7/18	A	Calusa	Aleta	5	Failure	Button 2	TARGET
CA	incremental 8-20	2/7/18	A	Calusa	Aleta	5	Success	Button 2	TARGET	0.34	5.136
CA	incremental 8-20	2/7/18	A	Calusa	Aleta	5	Success	Button 2	TARGET	0.08	5.643
CA	incremental 8-20	2/7/18	A	Calusa	Aleta	5	Success	Button 1	other	0.06	5.635
CA	incremental 8-20	2/7/18	A	Calusa	Aleta	5	Success	Button 2	TARGET	0.08	5.372
CA	incremental 8-20	2/7/18	A	Calusa	Aleta	5	Success	Button 1	other	0.18	6.139
CA	incremental 8-20	2/7/18	A	Calusa	Aleta	5	Success	Button 2	TARGET	0.14	5.876
CA	incremental 8-20	2/7/18	A	Calusa	Aleta	5	Success	Button 2	TARGET	0.17	5.398
CA	incremental 8-20	2/7/18	A	Calusa	Aleta	5	Success	Button 1	other	0.51	6.138
CA	incremental 8-20	2/7/18	A	Calusa	Aleta	5	Success	Button 2	TARGET	0.93	6.167
CA	incremental 8-20	2/7/18	A	Calusa	Aleta	5	Success	Button 2	TARGET	0.34	7.171
CA	incremental 8-20	2/7/18	A	Aleta	Calusa	5	Success	Button 1	TARGET	0.25	9.711
CA	incremental 8-20	2/7/18	B	Calusa	Aleta	8	Success	Button 1	other	0.43	7.938
CA	incremental 8-20	2/7/18	B	Calusa	Aleta	8	Failure	Button 1	other
CA	incremental 8-20	2/7/18	B	Calusa	Aleta	8	Failure	Button 2	TARGET
CA	incremental 8-20	2/7/18	B	Calusa	Aleta	8	Success	Button 2	TARGET	0.11	6.384
CA	incremental 8-20	2/7/18	B	Calusa	Aleta	8	Success	Button 2	TARGET	0.29	5.904
CA	incremental 8-20	2/7/18	B	Calusa	Aleta	8	Success	Button 1	other	0	7.677
CA	incremental 8-20	2/7/18	B	Aleta	Calusa	11	Success	Button 2	other	0.54	8.443
CA	incremental 8-20	2/7/18	B	Aleta	Calusa	11	Success	Button 2	other	0.48	7.303
CA	incremental 8-20	2/7/18	B	Aleta	Calusa	11	Success	Button 2	other	0.09	7.675
CA	incremental 8-20	2/7/18	B	Calusa	Aleta	11	Success	Button 2	TARGET	0.26	6.406
CA	incremental 8-20	2/7/18	B	Calusa	Aleta	11	Success	Button 2	TARGET	0.72	7.677
CA	incremental 8-20	2/7/18	B	Calusa	Aleta	11	Success	Button 2	TARGET	0.93	8.706
CA	incremental 8-20	2/7/18	B	Aleta	Calusa	14	Success	Button 1	TARGET	0.21	7.573
CA	incremental 8-20	2/7/18	B	Aleta	Calusa	14	Success	Button 1	TARGET	0.52	9.233
CA	incremental 8-20	2/7/18	B	Aleta	Calusa	14	Success	Button 2	other	0.52	7.151
CA	incremental 8-20	2/8/18	A	Calusa	Aleta	14	Success	Button 1	other	0.06	8.206
CA	incremental 8-20	2/8/18	A	Calusa	Aleta	14	Failure	Button 1	other
CA	incremental 8-20	2/8/18	A	Calusa	Aleta	14	Failure	Button 2	TARGET
CA	incremental 8-20	2/8/18	A	Calusa	Aleta	14	Failure	Button 2	TARGET
CA	incremental 8-20	2/8/18	A	Aleta	Calusa	14	Success	Button 1	TARGET	0.64	7.171
CA	incremental 8-20	2/8/18	A	Aleta	Calusa	14	Success	Button 1	TARGET	0.16	7.167
CA	incremental 8-20	2/8/18	A	Calusa	Aleta	14	Failure	Button 2	TARGET
CA	incremental 8-20	2/8/18	A	Calusa	Aleta	14	Failure	Button 2	TARGET
CA	incremental 8-20	2/8/18	A	Calusa	Aleta	14	Failure	Button 2	TARGET
CA	incremental 8-20	2/8/18	A	Aleta	Calusa	14	Failure	Button 1	TARGET
CA	incremental 8-20	2/8/18	A	Aleta	Calusa	14	Success	Button 2	other	0.18	6.673
CA	incremental 8-20	2/8/18	A	Calusa	Aleta	14	Failure	Button 2	TARGET
CA	incremental 8-20	2/8/18	A	Calusa	Aleta	14	Failure	Button 2	TARGET
CA	incremental 8-20	2/8/18	B	Aleta	Calusa	5	Success	Button 2	other	0.57	8.444
CA	incremental 8-20	2/8/18	B	Calusa	Aleta	5	Success	Button 2	TARGET	0.58	7.171
CA	incremental 8-20	2/8/18	B	Aleta	Calusa	11	Success	Button 1	TARGET	0.91	8.177
CA	incremental 8-20	2/8/18	B	Aleta	Calusa	11	Success	Button 1	TARGET	0.7	7.173
CA	incremental 8-20	2/8/18	B	Aleta	Calusa	11	Success	Button 1	TARGET	0.49	7.683
CA	incremental 8-20	2/8/18	B	Calusa	Aleta	11	Failure	Button 2	TARGET
CA	incremental 8-20	2/8/18	B	Calusa	Aleta	11	Failure	Button 1	other
CA	incremental 8-20	2/8/18	B	Calusa	Aleta	11	Success	Button 1	other	0.4	6.162
CA	incremental 8-20	2/8/18	B	Calusa	Aleta	11	Success	Button 2	TARGET	0.09	7.146
CA	incremental 8-20	2/8/18	B	Calusa	Aleta	11	Success	Button 2	TARGET	0.92	6.906
CA	incremental 8-20	2/8/18	B	Aleta	Calusa	14	Success	Button 2	other	0.81	8.178
CA	incremental 8-20	2/8/18	B	Aleta	Calusa	14	Success	Button 1	TARGET	0.29	7.443
CA	incremental 8-20	2/8/18	B	Aleta	Calusa	14	Success	Button 2	other	0.07	8.176
CA	incremental 8-20	2/8/18	B	Calusa	Aleta	14	Success	Button 2	TARGET	0.5	6.844
CA	incremental 8-20	2/8/18	B	Calusa	Aleta	14	Success	Button 2	TARGET	0.82	7.41
CA	incremental 8-20	2/8/18	B	Calusa	Aleta	14	Failure	Button 1	other
CA	incremental 8-20	2/9/18	A	Aleta	Calusa	5	Success	Button 2	other	0.37	7.431
CA	incremental 8-20	2/9/18	A	Calusa	Aleta	5	Success	Button 2	TARGET	0.84	6.642
CA	incremental 8-20	2/9/18	A	Calusa	Aleta	14	Success	Button 1	other	0.42	6.674
CA	incremental 8-20	2/9/18	A	Calusa	Aleta	14	Success	Button 2	TARGET	0.08	5.873
CA	incremental 8-20	2/9/18	A	Calusa	Aleta	14	Success	Button 2	TARGET	0.59	7.175
CA	incremental 8-20	2/9/18	A	Aleta	Calusa	17	Success	Button 1	TARGET	0.25	7.672
CA	incremental 8-20	2/9/18	A	Aleta	Calusa	17	Success	Button 2	other	0.44	7.172
CA	incremental 8-20	2/9/18	A	Aleta	Calusa	17	Success	Button 1	TARGET	0.83	6.906
CA	incremental 8-20	2/9/18	A	Calusa	Aleta	17	Failure	Button 2	TARGET
CA	incremental 8-20	2/9/18	A	Calusa	Aleta	17	Success	Button 2	TARGET	0.38	5.113
CA	incremental 8-20	2/9/18	A	Calusa	Aleta	17	Success	Button 2	TARGET	0.12	5.873
CA	incremental 8-20	2/9/18	A	Calusa	Aleta	17	Failure	Button 2	TARGET
CA	incremental 8-20	2/9/18	A	Calusa	Aleta	17	Success	Button 2	TARGET	0.34	6.138
CA	incremental 8-20	2/9/18	A	Calusa	Aleta	17	Success	Button 1	other	0.48	7.942
CA	incremental 8-20	2/9/18	A	Calusa	Aleta	17	Success	Button 2	TARGET	0.34	7.148
CA	incremental 8-20	2/9/18	B	Aleta	Calusa	5	Success	Button 2	other	0.13	7.681
CA	incremental 8-20	2/9/18	B	Calusa	Aleta	5	Success	Button 2	TARGET	0.67	8.208
CA	incremental 8-20	2/9/18	B	Calusa	Aleta	20	Failure	Button 1	other
CA	incremental 8-20	2/9/18	B	Calusa	Aleta	20	Success	Button 2	TARGET	0.66	6.666
CA	incremental 8-20	2/9/18	B	Calusa	Aleta	20	Failure	Button 1	other
CA	incremental 8-20	2/9/18	B	Calusa	Aleta	20	Success	Button 2	TARGET	0.79	6.4
CA	incremental 8-20	2/9/18	B	Calusa	Aleta	20	Success	Button 2	TARGET	0.24	6.409
CA	incremental 8-20	2/9/18	B	Calusa	Aleta	20	Success	Button 1	other	0.16	7.412
CA	incremental 8-20	2/9/18	B	Aleta	Calusa	20	Success	Button 1	TARGET	0.4	6.932
CA	incremental 8-20	2/9/18	B	Aleta	Calusa	20	Success	Button 1	TARGET	0.28	7.339
CA	incremental 8-20	2/9/18	B	Aleta	Calusa	20	Success	Button 2	other	0.73	10.004
CA	RANDOM 1-20	2/14/18	A	Aleta	Calusa	4	Success	Button 1	TARGET	0.06	11.01
CA	RANDOM 1-20	2/14/18	A	Calusa	Aleta	6	Success	Button 2	TARGET	0.8	8.45
CA	RANDOM 1-20	2/14/18	A	Aleta	Calusa	13	Success	Button 2	other	0.07	12.31
CA	RANDOM 1-20	2/14/18	A	Calusa	Aleta	5	Success	Button 1	other	0.22	8.71
CA	RANDOM 1-20	2/14/18	A	Calusa	Aleta	7	Success	Button 2	TARGET	0.78	9.71
CA	RANDOM 1-20	2/14/18	A	Calusa	Aleta	17	Success	Button 2	TARGET	0.66	9.21
CA	RANDOM 1-20	2/14/18	A	Aleta	Calusa	5	Success	Button 1	TARGET	0.08	9.98
CA	RANDOM 1-20	2/14/18	A	Calusa	Aleta	20	Failure	Button 2	TARGET
CA	RANDOM 1-20	2/14/18	A	Calusa	Aleta	16	Success	Button 2	TARGET	0.08	7.15
CA	RANDOM 1-20	2/14/18	A	Aleta	Calusa	2	Success	Button 1	TARGET	0.02	9.21
CA	RANDOM 1-20	2/14/18	A	Calusa	Aleta	4	Success	Button 1	other	0.59	9.98
CA	RANDOM 1-20	2/14/18	A	Aleta	Calusa	8	Success	Button 1	TARGET	0.89	8.97
CA	RANDOM 1-20	2/14/18	A	Aleta	Calusa	1	Success	Button 2	other	0.43	11.01
CA	RANDOM 1-20	2/14/18	A	Calusa	Aleta	3	Success	Button 2	TARGET	0.81	8.21
CA	RANDOM 1-20	2/14/18	A	Aleta	Calusa	12	Success	Button 2	other	0.42	9.98
CA	RANDOM 1-20	2/14/18	A	Aleta	Calusa	10	Success	Button 2	other	0.15	9.24
CA	RANDOM 1-20	2/14/18	A	Calusa	Aleta	14	Success	Button 1	other	0.24	7.94
CA	RANDOM 1-20	2/14/18	A	Aleta	Calusa	7	Success	Button 1	TARGET	0.35	8.2
CA	RANDOM 1-20	2/14/18	A	Calusa	Aleta	13	Success	Button 2	TARGET	0.63	9.24
CA	RANDOM 1-20	2/14/18	A	Aleta	Calusa	19	Success	Button 1	TARGET	0.14	8.97
CA	RANDOM 1-20	2/14/18	B	Calusa	Aleta	1	Success	Button 2	TARGET	0.12	11.01
CA	RANDOM 1-20	2/14/18	B	Aleta	Calusa	14	Success	Button 2	other	0.07	8.18
CA	RANDOM 1-20	2/14/18	B	Aleta	Calusa	17	Success	Button 1	TARGET	0.6	19.46
CA	RANDOM 1-20	2/14/18	B	Calusa	Aleta	12	Success	Button 2	TARGET	0.32	6.41
CA	RANDOM 1-20	2/14/18	B	Aleta	Calusa	9	Success	Button 2	other	0.44	7.17
CA	RANDOM 1-20	2/14/18	B	Calusa	Aleta	2	Success	Button 2	TARGET	0.44	8.17
CA	RANDOM 1-20	2/14/18	B	Calusa	Aleta	18	Success	Button 2	TARGET	0.38	7.17
CA	RANDOM 1-20	2/14/18	B	Aleta	Calusa	11	Success	Button 1	TARGET	0	7.94
CA	RANDOM 1-20	2/14/18	B	Aleta	Calusa	20	Success	Button 2	other	0.21	8.44
CA	RANDOM 1-20	2/14/18	B	Calusa	Aleta	19	Failure	Button 2	TARGET
CA	RANDOM 1-20	2/14/18	B	Aleta	Calusa	3	Success	Button 1	TARGET	0.38	9
CA	RANDOM 1-20	2/14/18	B	Aleta	Calusa	6	Success	Button 2	other	0.32	7.68
CA	RANDOM 1-20	2/14/18	B	Aleta	Calusa	16	Success	Button 1	TARGET	0.02	7.17
CA	RANDOM 1-20	2/14/18	B	Calusa	Aleta	15	Success	Button 1	other	0.12	6.4
CA	RANDOM 1-20	2/14/18	B	Calusa	Aleta	11	Success	Button 2	TARGET	0.26	6.91
CA	RANDOM 1-20	2/14/18	B	Calusa	Aleta	9	Success	Button 2	TARGET	0.07	6.64
CA	RANDOM 1-20	2/14/18	B	Aleta	Calusa	15	Success	Button 1	TARGET	0.04	7.17
CA	RANDOM 1-20	2/14/18	B	Aleta	Calusa	18	Failure	Button 1	TARGET
CA	RANDOM 1-20	2/14/18	B	Calusa	Aleta	10	Success	Button 1	other	0.7	7.17
CA	RANDOM 1-20	2/14/18	B	Calusa	Aleta	8	Success	Button 2	TARGET	0.36	7.17
